# Supplementary material for: Very long intergenic non-coding RNA transcripts and expression profiles are associated to specific childhood acute lymphoblastic leukemia subtypes
Source: PLoS One. 2018 Nov 15;13(11):e0207250. doi: 10.1371/journal.pone.0207250 (PMC6237371; doi:10.1371/journal.pone.0207250)
Supplement: S1 Table — (XLSX) [file pone.0207250.s006.xlsx]

## Sheet: Sheet1
Subtype	ID	Sex	Immunophenotype	Blast Rate (%)	Age (months)	DNA Index	Karyotype (chr plus)	Risk	Events	DFCI Protocol	Sequencing technology	Assay	Used for
HHD	39	M	pre-B	-	49	1.14	-	Standard	-	91-01	ABI SOLiD	RNA-seq	Discovery
HHD	315	F	pre-B	98	127	1.12	-	High	R	95-01	ABI SOLiD	RNA-seq	Discovery
HHD	327	M	pre-B	98.5	72	1.13	-	Standard	-	95-01	ABI SOLiD	RNA-seq	Discovery
HHD	442	M	pre-B	95.5	48	1.12	4,6,21,X	High	-	2000-01	ABI SOLiD	RNA-seq	Discovery
HHD	659	M	pre-B	99.5	35	1.16	2,4,6,10,14,18,21,X	High	R	2000-01	ABI SOLiD	RNA-seq	Discovery
HHD	670	M	pre-B	92.5	33	1.2	2,4,6,9,10,14,17,21,X	High	R	2000-01	ABI SOLiD	RNA-seq	Discovery
HHD	777	F	pre-B	89	33	1.15	4,6,10,14,17,21	High	-	2005-01	ABI SOLiD	RNA-seq	Discovery
HHD	801	M	pre-B	93	48	1.17	4,6,8,10,14,17,18,21,X	High	-	2005-01	ABI SOLiD	RNA-seq	Discovery
HHD	803	F	pre-B	97	81	1.22	4,6,7,10,14,17,21	Standard	-	2005-01	Illumina	RNA-seq	Replication
HHD	813	F	pre-B	74	51	1.18	4,5,6,10,14,17,21,X	Standard	-	2005-01	ABI SOLiD	RNA-seq	Discovery
HHD	819	M	pre-B	97	48	1.12	4,6,14,21	High	-	2005-01	ABI SOLiD	RNA-seq	Discovery
HHD	826	F	pre-B	50.2	13	1.25	4,5,6,7,8,10,11,12,14,15,17,21,22	Standard	-	2005-01	ABI SOLiD	RNA-seq	Discovery
HHD	871	F	pre-B	91	52	1.15	1,6,10,14,17,21,22,X	Standard	-	2005-01	Illumina	RNA-seq	Replication
HHD	1000	M	pre-B	81	98	1.23	4,5,6,10,14,15,16,17,21,X	Standard	-	2011-01	Illumina	RNA-seq	Replication
HHD	1001	M	pre-B	79	67	1.15	4,8,14,17,18,21,X,Y	High	-	2011-01	Illumina	RNA-seq	Replication
HHD	1008	M	pre-B	84	60	1.13	4,6,14,18,21,X	Standard	-	2011-01	Illumina	RNA-seq	Replication
Other	41	M	pre-B	-	127	1.07	-	High	-	91-01	ABI SOLiD	RNA-seq	Discovery
Other	399	M	pre-B	96.5	43	1	8,X	Standard	R,D	95-01	ABI SOLiD	RNA-seq	Discovery
Other	419	M	pre-B	93.5	172	1	None	High	-	2000-01	ABI SOLiD	RNA-seq	Discovery
Other	436	F	pre-B	94.5	99	1	None	Standard	-	2000-01	ABI SOLiD	RNA-seq	Discovery
Other	446	F	pre-B	90.5	106	1	None	High	-	2000-01	ABI SOLiD	RNA-seq	Discovery
Other	447	F	pre-B	97.5	129	1	21c	High	R,D	2000-01	ABI SOLiD	RNA-seq	Discovery
Other	552	M	pre-B	99	102	1	None	Standard	-	2000-01	Illumina	RNA-seq	Replication
Other	553	M	pre-B	99.4	81	1	None	Standard	-	2000-01	ABI SOLiD	RNA-seq	Discovery
Other	579	M	pre-B	95.5	75	1	None	High	R,D	2000-01	ABI SOLiD	RNA-seq	Discovery
Other	580	F	pre-B	97	52	1	-	Standard	-	2000-01	ABI SOLiD	RNA-seq	Discovery
Other	595	M	pre-B	97	155	1	5	High	R,D	2000-01	ABI SOLiD	RNA-seq	Discovery
Other	596	F	pre-B	96.5	22	1	None	Standard	-	2000-01	ABI SOLiD	RNA-seq	Discovery
Other	599	M	pre-B	100	88	1	None	High	-	2000-01	ABI SOLiD	RNA-seq	Discovery
Other	608	M	pre-B	83	47	1	None	High	-	2000-01	ABI SOLiD	RNA-seq	Discovery
Other	617	F	pre-B	93	46	1	-	Standard	-	2000-01	ABI SOLiD	RNA-seq	Discovery
Other	684	F	pre-B	84	74	1	None	Standard	D	2000-01	Illumina	RNA-seq	Replication
Other	717	F	pre-B	100	72	1	None	Standard	D	2005-01	Illumina	RNA-seq	Replication
Other	720	F	pre-B	94.5	37	1	None	Standard	R,D	2005-01	ABI SOLiD	RNA-seq	Discovery
Other	756	F	pre-B	92.5	30	1	None	High	-	2005-01	ABI SOLiD	RNA-seq	Discovery
Other	757	F	pre-B	96.5	127	1	None	High	-	2005-01	ABI SOLiD	RNA-seq	Discovery
Other	794	M	pre-B	100	168	1	-	High	-	2005-01	ABI SOLiD	RNA-seq	Discovery
Other	831	F	pre-B	91	187	1	X	High	-	2005-01	ABI SOLiD	RNA-seq	Discovery
Other	911	F	pre-B	92	107	1	None	Standard	-	-	Illumina	RNA-seq	Replication
Other	922	M	pre-B	89	200	1	None	High	-	2011-01	Illumina	RNA-seq	Replication
Other	925	M	pre-B	88	201	1	None	High	D	2011-01	Illumina	RNA-seq	Replication
Other	1003	M	pre-B	86	204	1	None	High	-	2011-01	Illumina	RNA-seq	Replication
pre-T	437	M	pre-T	92	151	1	None	High	-	2000-01	ABI SOLiD	RNA-seq	Discovery
pre-T	547	M	pre-T	90.2	190	1	None	High	R,D	2000-01	ABI SOLiD	RNA-seq	Discovery
pre-T	636	F	pre-T	91	178	1	None	High	-	2000-01	Illumina	RNA-seq	Replication
pre-T	693	M	pre-T	85.5	162	1	-	High	-	2005-01	ABI SOLiD	RNA-seq	Discovery
pre-T	716	M	pre-T	95	20	1	4,10,12,17	High	R,D	2005-01	ABI SOLiD	RNA-seq	Discovery
pre-T	743	M	pre-T	91.5	152	1	-	High	-	2005-01	ABI SOLiD	RNA-seq	Discovery
pre-T	791	F	pre-T	77.7	195	1	-	Very High	R	2005-01	ABI SOLiD	RNA-seq	Discovery
pre-T	849	M	pre-T	86	68	1	None	High	-	2005-01	ABI SOLiD	RNA-seq	Discovery
pre-T	927	M	pre-T	89	110	1	None	High	-	2011-01	Illumina	RNA-seq	Replication
pre-T	999	M	pre-T	76	213	1	None	High	-	2011-01	Illumina	RNA-seq	Replication
pre-T	1009	M	pre-T	86	44	1	None	High	-	2011-01	Illumina	RNA-seq	Replication
pre-T	1010	M	pre-T	54	135	1	None	High	-	2011-01	Illumina	RNA-seq	Replication
t(12;21)	5	M	pre-B	-	63	1	-	Standard	-	91-01	ABI SOLiD	RNA-seq	Discovery
t(12;21)	73	F	pre-B	-	78	1	-	Standard	-	95-01	ABI SOLiD	RNA-seq	Discovery
t(12;21)	220	M	pre-B	92.5	69	1	-	High	-	95-01	ABI SOLiD	RNA-seq	Discovery
t(12;21)	373	F	pre-B	97.5	55	1	-	High	-	95-01	ABI SOLiD	RNA-seq	Discovery
t(12;21)	392	M	pre-B	97	84	1	None	Standard	-	95-01	ABI SOLiD	RNA-seq	Discovery
t(12;21)	411	F	pre-B	86.8	57	1	None	Standard	-	95-01	ABI SOLiD	RNA-seq	Discovery
t(12;21)	413	F	pre-B	83.2	40	1	None	Standard	-	2000-01	ABI SOLiD	RNA-seq	Discovery
t(12;21)	420	M	pre-B	97.5	57	1	-	High	-	2000-01	ABI SOLiD	RNA-seq	Discovery
t(12;21)	443	F	pre-B	99.5	32	1	None	High	-	2000-01	ABI SOLiD	RNA-seq	Discovery
t(12;21)	614	F	pre-B	96	48	1	None	High	-	2000-01	ABI SOLiD	RNA-seq	Discovery
t(12;21)	676	F	pre-B	93	43	1	-	Standard	-	2000-01	ABI SOLiD	RNA-seq	Discovery
t(12;21)	691	M	pre-B	97.5	30	1	-	Standard	-	2005-01	ABI SOLiD	RNA-seq	Discovery
t(12;21)	696	F	pre-B	98	51	1	-	Very High	-	2005-01	ABI SOLiD	RNA-seq	Discovery
t(12;21)	732	F	pre-B	96	33	1	None	Standard	-	2005-01	ABI SOLiD	RNA-seq	Discovery
t(12;21)	753	F	pre-B	95	61	1	None	Standard	-	2005-01	ABI SOLiD	RNA-seq	Discovery
t(12;21)	814	F	pre-B	93	107	1	None	High	R,D	2005-01	ABI SOLiD	RNA-seq	Discovery
t(12;21)	817	F	pre-B	93	67	1	None	Standard	-	2005-01	ABI SOLiD	RNA-seq	Discovery
t(12;21)	824	M	pre-B	87	66	1	None	Standard	-	2005-01	ABI SOLiD	RNA-seq	Discovery
t(12;21)	827	M	pre-B	76.5	45	1	21	High	-	2005-01	ABI SOLiD	RNA-seq	Discovery
t(12;21)	832	M	pre-B	98.5	61	1	-	Standard	-	2005-01	ABI SOLiD	RNA-seq	Discovery
t(12;21)	854	F	pre-B	91.5	31	1	None	Standard	-	2005-01	ABI SOLiD	RNA-seq	Discovery
t(12;21)	856	M	pre-B	92	30	1	None	Standard	-	2005-01	ABI SOLiD	RNA-seq	Discovery
t(12;21)	883	F	pre-B	92	60	1	None	Standard	-	2005-01	Illumina	ChIP-seq, WGBS	Epigenetic
t(12;21)	886	F	pre-B	87	72	1	None	Standard	-	2005-01	Illumina	WGBS	Epigenetic
t(12;21)	898	F	pre-B	96.4	108	1	None	Standard	-	2005-01	Illumina	ChIP-seq, WGBS	Epigenetic
t(12;21)	901	M	pre-B	89	144	1	None	High	-	-	Illumina	RNA-seq	Replication
t(12;21)	926	M	pre-B	86	38	1	None	Standard	-	2011-01	Illumina	RNA-seq	Replication
t(12;21)	931	F	pre-B	88	58	1	None	Standard	-	2011-01	Illumina	RNA-seq	Replication
t(12;21)	937	F	pre-B	90	59	1	None	Standard	-	2011-01	Illumina	RNA-seq	Replication
t(12;21)	940	M	pre-B	90	41	1	None	Standard	-	2011-01	Illumina	RNA-seq	Replication
t(12;21)	950	F	pre-B	86	66	1	None	Standard	-	2011-01	Illumina	RNA-seq	Replication
t(12;21)	952	F	pre-B	95	62	1	None	Standard	-	2011-01	Illumina	RNA-seq	Replication
t(12;21)	956	F	pre-B	88.4	32	1	None	Standard	-	2011-01	Illumina	RNA-seq	Replication
t(12;21)	960	F	pre-B	82.5	130	1	None	High	-	2011-01	Illumina	RNA-seq	Replication
t(12;21)	961	F	pre-B	79	52	1	None	Standard	-	2011-01	Illumina	RNA-seq	Replication
t(12;21)	963	F	pre-B	93	83	1	-	Standard	-	2011-01	Illumina	RNA-seq	Replication
t(12;21)	965	M	pre-B	95	145	1	10,16,21	High	-	2011-01	Illumina	RNA-seq	Replication
t(12;21)	994	F	pre-B	54	35	1	None	Standard	-	2011-01	Illumina	RNA-seq	Replication
t(12;21)	1012	M	pre-B	93	47	1	None	High	-	2011-01	Illumina	RNA-seq	Replication
t(12;21)	1015	M	pre-B	75	27	1	21q	Standard	-	2011-01	Illumina	RNA-seq	Replication
t(12;21)	1016	M	pre-B	89	56	1	None	Standard	-	2011-01	Illumina	RNA-seq	Replication
t(9;22)	485	M	pre-B	96.4	77	1	None	High	R,D	2000-01	ABI SOLiD	RNA-seq	Discovery
t(9;22)	697	M	pre-B	96	113	1	None	High	D	2005-01	ABI SOLiD	RNA-seq	Discovery
t(9;22)	790	M	pre-B	88.5	171	1	-	High	R	-	ABI SOLiD	RNA-seq	Discovery
t(9;22)	825	F	pre-B	91	138	1	None	High	-	2005-01	ABI SOLiD	RNA-seq	Discovery
t(9;22)	995	F	pre-B	81	128	1	None	High	-	2011-01	Illumina	RNA-seq	Replication
t(9;22)	997	F	pre-B	79	49	1	None	High	-		Illumina	RNA-seq	Replication
t(9;22)-HHD	629	F	pre-B	98.5	112	1.23	2,4,5,6,14,17,18,21,X	High	D	2000-01	ABI SOLiD	RNA-seq	Discovery
